# Supplementary material for: What does an AI-generated “cancer survivor” look like? An analysis of images generated by text-to-image tools
Source: J Cancer Surviv. 2025 Mar 1;20(4):1612–21. doi: 10.1007/s11764-025-01760-1 (PMC13375691; doi:10.1007/s11764-025-01760-1)
Supplement: Supplementary file 1 — Supplementary file1 (ZIP 11162 KB) [file 11764_2025_1760_MOESM1_ESM.zip]

Archive with 166 entries (160 files):
- Data Images/cancer patient/
- Data Images/cancer patient/ChatGPT/
- Data Images/cancer patient/ChatGPT/341.jpg
- Data Images/cancer patient/ChatGPT/342.jpg
- Data Images/cancer patient/ChatGPT/343.jpg
- Data Images/cancer patient/ChatGPT/344.jpg
- Data Images/cancer patient/ChatGPT/345.jpg
- Data Images/cancer patient/ChatGPT/346.jpg
- Data Images/cancer patient/ChatGPT/347.jpg
- Data Images/cancer patient/ChatGPT/348.jpg
- Data Images/cancer patient/ChatGPT/349.jpg
- Data Images/cancer patient/ChatGPT/350.jpg
- Data Images/cancer patient/ChatGPT/351.jpg
- Data Images/cancer patient/ChatGPT/352.jpg
- Data Images/cancer patient/ChatGPT/353.jpg
- Data Images/cancer patient/ChatGPT/354.jpg
- Data Images/cancer patient/ChatGPT/355.jpg
- Data Images/cancer patient/ChatGPT/356.jpg
- Data Images/cancer patient/ChatGPT/357.jpg
- Data Images/cancer patient/ChatGPT/358.jpg
- Data Images/cancer patient/ChatGPT/359.jpg
- Data Images/cancer patient/ChatGPT/360.jpg
- Data Images/cancer patient/ChatGPT/361.jpg
- Data Images/cancer patient/ChatGPT/362.jpg
- Data Images/cancer patient/ChatGPT/363.jpg
- Data Images/cancer patient/ChatGPT/364.jpg
- Data Images/cancer patient/ChatGPT/365.jpg
- Data Images/cancer patient/ChatGPT/366.jpg
- Data Images/cancer patient/ChatGPT/367.jpg
- Data Images/cancer patient/ChatGPT/368.jpg
- Data Images/cancer patient/ChatGPT/369.jpg
- Data Images/cancer patient/ChatGPT/370.jpg
- Data Images/cancer patient/ChatGPT/371.jpg
- Data Images/cancer patient/ChatGPT/372.jpg
- Data Images/cancer patient/ChatGPT/373.jpg
- Data Images/cancer patient/ChatGPT/374.jpg
- Data Images/cancer patient/ChatGPT/375.jpg
- Data Images/cancer patient/ChatGPT/376.jpg
- Data Images/cancer patient/ChatGPT/377.jpg
- Data Images/cancer patient/ChatGPT/378.jpg
- Data Images/cancer patient/ChatGPT/379.jpg
- Data Images/cancer patient/ChatGPT/380.jpg
- Data Images/cancer patient/Stable Diffusion/
- Data Images/cancer patient/Stable Diffusion/101.jpg
- Data Images/cancer patient/Stable Diffusion/102.jpg
- Data Images/cancer patient/Stable Diffusion/103.jpg
- Data Images/cancer patient/Stable Diffusion/104.jpg
- Data Images/cancer patient/Stable Diffusion/105.jpg
- Data Images/cancer patient/Stable Diffusion/106.jpg
- Data Images/cancer patient/Stable Diffusion/107.jpg
- Data Images/cancer patient/Stable Diffusion/108.jpg
- Data Images/cancer patient/Stable Diffusion/109.jpg
- Data Images/cancer patient/Stable Diffusion/110.jpg
- Data Images/cancer patient/Stable Diffusion/111.jpg
- Data Images/cancer patient/Stable Diffusion/112.jpg
- Data Images/cancer patient/Stable Diffusion/113.jpg
- Data Images/cancer patient/Stable Diffusion/114.jpg
- Data Images/cancer patient/Stable Diffusion/115.jpg
- Data Images/cancer patient/Stable Diffusion/116.jpg
- Data Images/cancer patient/Stable Diffusion/117.jpg
- Data Images/cancer patient/Stable Diffusion/118.jpg
- Data Images/cancer patient/Stable Diffusion/119.jpg
- Data Images/cancer patient/Stable Diffusion/120.jpg
- Data Images/cancer patient/Stable Diffusion/121.jpg
- Data Images/cancer patient/Stable Diffusion/122.jpg
- Data Images/cancer patient/Stable Diffusion/123.jpg
- Data Images/cancer patient/Stable Diffusion/124.jpg
- Data Images/cancer patient/Stable Diffusion/125.jpg
- Data Images/cancer patient/Stable Diffusion/126.jpg
- Data Images/cancer patient/Stable Diffusion/127.jpg
- Data Images/cancer patient/Stable Diffusion/128.jpg
- Data Images/cancer patient/Stable Diffusion/129.jpg
- Data Images/cancer patient/Stable Diffusion/130.jpg
- Data Images/cancer patient/Stable Diffusion/131.jpg
- Data Images/cancer patient/Stable Diffusion/132.jpg
- Data Images/cancer patient/Stable Diffusion/133.jpg
- Data Images/cancer patient/Stable Diffusion/134.jpg
- Data Images/cancer patient/Stable Diffusion/135.jpg
- Data Images/cancer patient/Stable Diffusion/136.jpg
- Data Images/cancer patient/Stable Diffusion/137.jpg
- Data Images/cancer patient/Stable Diffusion/138.jpg
- Data Images/cancer patient/Stable Diffusion/139.jpg
- Data Images/cancer patient/Stable Diffusion/140.jpg
- Data Images/cancer survivor/
- Data Images/cancer survivor/ChatGPT/
- Data Images/cancer survivor/ChatGPT/381.jpg
- Data Images/cancer survivor/ChatGPT/382.jpg
- Data Images/cancer survivor/ChatGPT/383.jpg
- Data Images/cancer survivor/ChatGPT/384.jpg
- Data Images/cancer survivor/ChatGPT/385.jpg
- Data Images/cancer survivor/ChatGPT/386.jpg
- Data Images/cancer survivor/ChatGPT/387.jpg
- Data Images/cancer survivor/ChatGPT/388.jpg
- Data Images/cancer survivor/ChatGPT/389.jpg
- Data Images/cancer survivor/ChatGPT/390.jpg
- Data Images/cancer survivor/ChatGPT/391.jpg
- Data Images/cancer survivor/ChatGPT/392.jpg
- Data Images/cancer survivor/ChatGPT/393.jpg
- Data Images/cancer survivor/ChatGPT/394.jpg
- Data Images/cancer survivor/ChatGPT/395.jpg
- Data Images/cancer survivor/ChatGPT/396.jpg
- Data Images/cancer survivor/ChatGPT/397.jpg
- Data Images/cancer survivor/ChatGPT/398.jpg
- Data Images/cancer survivor/ChatGPT/399.jpg
- Data Images/cancer survivor/ChatGPT/400.jpg
- Data Images/cancer survivor/ChatGPT/401.jpg
- Data Images/cancer survivor/ChatGPT/402.jpg
- Data Images/cancer survivor/ChatGPT/403.jpg
- Data Images/cancer survivor/ChatGPT/404.jpg
- Data Images/cancer survivor/ChatGPT/405.jpg
- Data Images/cancer survivor/ChatGPT/406.jpg
- Data Images/cancer survivor/ChatGPT/407.jpg
- Data Images/cancer survivor/ChatGPT/408.jpg
- Data Images/cancer survivor/ChatGPT/409.jpg
- Data Images/cancer survivor/ChatGPT/410.jpg
- Data Images/cancer survivor/ChatGPT/411.jpg
- Data Images/cancer survivor/ChatGPT/412.jpg
- Data Images/cancer survivor/ChatGPT/413.jpg
- Data Images/cancer survivor/ChatGPT/414.jpg
- Data Images/cancer survivor/ChatGPT/415.jpg
- Data Images/cancer survivor/ChatGPT/416.jpg
- Data Images/cancer survivor/ChatGPT/417.jpg
- Data Images/cancer survivor/ChatGPT/418.jpg
- Data Images/cancer survivor/ChatGPT/419.jpg
- Data Images/cancer survivor/ChatGPT/420.jpg
- Data Images/cancer survivor/Stable Diffusion/
- Data Images/cancer survivor/Stable Diffusion/181.jpg
- Data Images/cancer survivor/Stable Diffusion/182.jpg
- Data Images/cancer survivor/Stable Diffusion/183.jpg
- Data Images/cancer survivor/Stable Diffusion/184.jpg
- Data Images/cancer survivor/Stable Diffusion/185.jpg
- Data Images/cancer survivor/Stable Diffusion/186.jpg
- Data Images/cancer survivor/Stable Diffusion/187.jpg
- Data Images/cancer survivor/Stable Diffusion/188.jpg
- Data Images/cancer survivor/Stable Diffusion/189.jpg
- Data Images/cancer survivor/Stable Diffusion/190.jpg
- Data Images/cancer survivor/Stable Diffusion/191.jpg
- Data Images/cancer survivor/Stable Diffusion/192.jpg
- Data Images/cancer survivor/Stable Diffusion/193.jpg
- Data Images/cancer survivor/Stable Diffusion/194.jpg
- Data Images/cancer survivor/Stable Diffusion/195.jpg
- Data Images/cancer survivor/Stable Diffusion/196.jpg
- Data Images/cancer survivor/Stable Diffusion/197.jpg
- Data Images/cancer survivor/Stable Diffusion/198.jpg
- Data Images/cancer survivor/Stable Diffusion/199.jpg
- Data Images/cancer survivor/Stable Diffusion/200.jpg
- Data Images/cancer survivor/Stable Diffusion/201.jpg
- Data Images/cancer survivor/Stable Diffusion/202.jpg
- Data Images/cancer survivor/Stable Diffusion/203.jpg
- Data Images/cancer survivor/Stable Diffusion/204.jpg
- Data Images/cancer survivor/Stable Diffusion/205.jpg
- Data Images/cancer survivor/Stable Diffusion/206.jpg
- Data Images/cancer survivor/Stable Diffusion/207.jpg
- Data Images/cancer survivor/Stable Diffusion/208.jpg
- Data Images/cancer survivor/Stable Diffusion/209.jpg
- Data Images/cancer survivor/Stable Diffusion/210.jpg
- Data Images/cancer survivor/Stable Diffusion/211.jpg
- Data Images/cancer survivor/Stable Diffusion/212.jpg
- Data Images/cancer survivor/Stable Diffusion/213.jpg
- Data Images/cancer survivor/Stable Diffusion/214.jpg
- Data Images/cancer survivor/Stable Diffusion/215.jpg
- Data Images/cancer survivor/Stable Diffusion/216.jpg
- Data Images/cancer survivor/Stable Diffusion/217.jpg
- Data Images/cancer survivor/Stable Diffusion/218.jpg
- Data Images/cancer survivor/Stable Diffusion/219.jpg
- Data Images/cancer survivor/Stable Diffusion/220.jpg
